# Supplementary material for: Differential Photosensitivity of Fibroblasts Obtained from Normal Skin and Hypertrophic Scar Tissues
Source: Int J Mol Sci. 2024 Feb 9;25(4):2126. doi: 10.3390/ijms25042126 (PMC10889571; doi:10.3390/ijms25042126)
Supplement: Supplementary file 1 [file ijms-25-02126-s001.zip]

Archive with 1 entries (1 files):
- ijms-2821806-supplementary.docx
